# Supplementary material for: Hypoattenuation Pattern on Contrast-Enhanced Computed Tomography Predicts Poor Prognosis in Patients with Pancreatic Neuroendocrine Tumors
Source: J Clin Med. 2026 Mar 16;15(6):2252. doi: 10.3390/jcm15062252 (PMC13026872; doi:10.3390/jcm15062252)
Supplement: Supplementary file 1 [file jcm-15-02252-s001.zip]

Archive with 1 entries (1 files):
- jcm-4058878-supplementary.pdf
